# Supplementary material for: Depressive Symptoms Correlate with Disability and Disease Course in Multiple Sclerosis Patients: An Italian Multi-Center Study Using the Beck Depression Inventory
Source: PLoS One. 2016 Sep 15;11(9):e0160261. doi: 10.1371/journal.pone.0160261 (PMC5025048; doi:10.1371/journal.pone.0160261)
Supplement: S1 File — (XLSX) [file pone.0160261.s001.xlsx]

## Sheet: BDI
ID	Gender	Education	AgeDiagnosis	Fenotype	Yearsfromdiagnosis	Yearsfromonset	EDSS	Beck_total_Score	IFN	Copolimer	Metotrexate	Natalizumab	Treatment0No1Yes
1	F	Secondary school of first degree	34	RR	10	10	1	27	Si	No	No	No	1
2	F	Secondary school of first degree	28	RR	6	19	3	4	Si	No	No	No	1
3	F	Secondary school of second degree	34	RR	13	16	1.5	0	No	Si	No	No	1
4	M	Degree	20	RR	6	7	0	9	No	No	Si	No	1
5	F	Secondary school of second degree	27	RR	7	8	0	0	Si	No	No	No	1
6	M	Secondary school of first degree	45	RR	2	12	1	8	No	Si	No	No	1
7	F	Secondary school of second degree	23	RR	14	14	0	11	Si	No	No	No	1
8	M	Secondary school of second degree	22	RR	7	12	1	33	Si	No	No	No	1
9	F	Secondary school of first degree	39	RR	9	10	3	16	Si	No	No	No	1
10	F	Secondary school of first degree	43	RR	7	15	3.5	14	Si	No	No	No	1
11	F	Secondary school of second degree	31	RR	3	4	1	32	Si	No	No	No	1
12	M	Secondary school of first degree	35	RR	7	12	4	17	Si	No	No	No	1
13	M	Secondary school of second degree	25	RR	18	28	3	0	Si	No	No	No	1
14	F	Secondary school of second degree	33	RR	2	5	0	6	Si	No	No	No	1
15	M	Secondary school of second degree	44	RR	5	29	0	12	No	No	No	No	0
16	F	Secondary school of second degree	25	RR	9	15	2	11	Si	No	No	No	1
17	M	Secondary school of second degree	22	SP	12	12	5	9	Si	No	No	No	1
18	M	Degree	37	RR	21	34	2	4	Si	No	No	No	1
19	F	Secondary school of second degree	19	RR	5	6	1	7	Si	No	No	No	1
20	F	Secondary school of first degree	35	RR	18	18	5	0	Si	No	No	No	1
21	F	Secondary school of first degree	54	RR	4	6	4.5	0	Si	No	No	No	1
22	F	Secondary school of second degree	32	RR	12	13	2	4	Si	No	No	No	1
23	M	Secondary school of second degree	25	RR	7	17	4	6	No	Si	No	No	1
24	F	Secondary school of first degree	35	RR	12	12	2.5	9	No	No	No	No	0
25	F	Degree	32	RR	1	3	1	0	No	No	No	No	1
26	F	Secondary school of second degree	16	RR	11	11	1.5	0	Si	No	No	No	1
27	F	Secondary school of first degree	34	RR	2	2	0	2	No	No	No	No	1
28	F	Secondary school of second degree	25	RR	2	6	4.5	16	No	No	No	No	0
29	F	Secondary school of second degree	42	RR	3	4	0	1	No	Si	No	No	1
30	F	Secondary school of first degree	29	RR	14	20	2	9	Si	No	No	No	1
31	M	Secondary school of second degree	45	RR	7	18	2.5	35	Si	No	No	No	1
32	F	Secondary school of first degree	31	RR	8	10	0	3	No	Si	No	No	1
33	F	Secondary school of first degree	23	RR	8	8	0	3	Si	No	No	No	1
34	F	Secondary school of first degree	54	RR	1	1	2	0	Si	No	No	No	1
35	F	Secondary school of second degree	22	CIS	2	2	1	1	Si	No	No	No	1
36	M	Secondary school of first degree	47	RR	7	14	2	15	Si	No	No	No	1
37	F	Secondary school of second degree	21	RR	2	3	1.5	3	Si	No	No	No	1
38	M	Secondary school of second degree	37	SP	10	20	6.5	19	No	No	No	No	1
39	M	Secondary school of second degree	22	RR	1	3	1	9	Si	No	No	No	1
40	F	Secondary school of second degree	34	CIS	1	1	1.5	3	No	No	No	No	0
41	F	Secondary school of first degree	15	CIS	1	1	0	5	No	No	No	No	0
42	F	Secondary school of second degree	20	RR	4	4	4	29	No	No	No	No	1
43	M	Secondary school of second degree	32	RR	4	8	1	30	Si	No	No	No	1
44	F	Secondary school of second degree	20	RR	1	2	1	25	Si	No	No	No	1
45	F	Secondary school of second degree	22	RR	2	2	1	14	No	Si	No	No	1
46	F	Secondary school of second degree	48	RR	5	12	4.5	28	Si	No	No	No	1
47	F	Secondary school of second degree	30	RR	15	16	1.5	0	Si	No	No	No	1
48	F	Secondary school of second degree	41	SP	20	25	8	10	No	No	No	No	0
49	F	Secondary school of second degree	30	RR	10	10	1	9	No	No	No	No	0
50	M	Secondary school of first degree	27	RR	2	3	0	18	Si	No	No	No	1
51	F	Secondary school of first degree	26	RR	12	12	2	21	Si	No	No	No	1
52	F	Secondary school of second degree	27	RR	2	2	2	10	No	Si	No	No	1
53	M	Secondary school of first degree	21	RR	14	15	5.5	16	Si	No	No	No	1
54	F	Secondary school of second degree	36	SP	10	24	6.5	21	No	No	No	No	0
55	F	Secondary school of first degree	26	RR	15	16	1	5	Si	No	No	No	1
56	M	Secondary school of first degree	29	RR	10	10	1	0	Si	No	No	No	1
57	F	Secondary school of second degree	29	RR	6	8	1.5	24	Si	No	No	No	1
58	M	Secondary school of first degree	33	SP	10	14	7	10	No	No	No	No	1
59	F	Secondary school of second degree	54	RR	5	6	4	4	No	Si	No	No	1
60	F	Secondary school of second degree	27	RR	4	11	1	7	Si	No	No	No	1
61	F	Secondary school of second degree	36	RR	3	19	2	6	Si	No	No	No	1
62	M	Secondary school of first degree	27	RR	7	7	1	0	Si	No	No	No	1
63	M	Secondary school of first degree	51	RR	7	8	2	13	Si	No	No	No	1
64	F	Secondary school of first degree	50	RR	1	3	2	2	Si	No	No	No	1
65	F	Secondary school of first degree	56	RR	8	13	2	0	Si	No	No	No	1
66	F	Secondary school of first degree	54	RR	6	8	5.5	9	Si	No	No	No	1
67	F	Secondary school of second degree	32	RR	10	18	1	4	Si	No	No	No	1
68	M	Secondary school of second degree	27	SP	20	20	6.5	9	No	Si	No	No	1
69	F	Secondary school of second degree	26	SP	18	19	7	10	No	No	No	No	0
70	F	Secondary school of second degree	45	RR	7	10	0	10	Si	No	No	No	1
71	F	Secondary school of first degree	53	RR	1	2	8	0	No	No	Si	No	1
72	M	Secondary school of second degree	48	RR	8	24	6.5	29	No	No	Si	No	1
73	F	Secondary school of second degree	27	RR	7	7	1.5	6	Si	No	No	No	1
74	F	Secondary school of second degree	34	RR	1	1	3	1	No	No	No	No	0
75	F	Secondary school of first degree	46	RR	6	23	1	3	No	Si	No	No	1
76	F	Secondary school of first degree	37	RR	9	9	0	0	Si	No	No	No	1
77	F	Secondary school of first degree	35	CIS	1	1	0	4	No	No	No	No	1
78	F	Secondary school of second degree	30	RR	8	14	1.5	0	Si	No	No	No	1
79	F	Secondary school of first degree	35	RR	6	7	2.5	23	Si	No	No	No	1
80	F	Secondary school of second degree	34	RR	17	19	2	9	Si	No	No	No	1
81	M	Secondary school of second degree	23	RR	23	24	1.5	0	Si	No	No	No	1
82	F	Secondary school of second degree	52	RR	1	1	2	17	Si	No	No	No	1
83	F	Secondary school of second degree	24	RR	4	7	1	0	Si	No	No	No	1
84	F	Secondary school of second degree	18	RR	4	5	6	11	No	No	No	Si	1
85	M	Secondary school of second degree	25	RR	14	14	1.5	4	Si	No	No	No	1
86	M	Secondary school of second degree	32	RR	12	15	1.5	20	Si	No	No	No	1
87	M	Secondary school of first degree	53	RR	2	4	6.5	21	No	No	No	No	1
88	M	Secondary school of second degree	31	RR	9	10	2.5	9	No	Si	No	No	1
89	F	Secondary school of second degree	21	RR	4	4	0	5	Si	No	No	No	1
90	F	Secondary school of first degree	30	RR	10	15	3	21	Si	No	No	No	1
91	F	Secondary school of second degree	22	RR	16	16	5	16	Si	No	No	No	1
92	F	Secondary school of second degree	23	RR	9	10	0	11	Si	No	No	No	1
93	F	Secondary school of second degree	33	RR	14	14	4.5	27	Si	No	No	No	1
94	F	Secondary school of first degree	48	RR	7	6	2.5	19	Si	No	No	No	1
95	F	Secondary school of second degree	21	RR	12	12	1.5	6	Si	No	No	No	1
96	M	Secondary school of second degree	32	RR	2	2	2	0	Si	No	No	No	1
97	F	Secondary school of second degree	30	RR	4	14	1.5	13	Si	No	No	No	1
98	M	Secondary school of second degree	19	RR	3	4	1	0	Si	No	No	No	1
99	F	Secondary school of first degree	24	RR	12	12	3	21	Si	No	No	No	1
100	M	Secondary school of second degree	55	SP	15	15	6.5	16	Si	No	No	No	1
101	F	Secondary school of first degree	42	RR	1	1	2	2	Si	No	No	No	1
102	F	Degree	24	RR	20	21	3	4	Si	No	No	No	1
103	F	Secondary school of second degree	26	SP	13	24	6	14	Si	No	No	No	1
104	M	Secondary school of second degree	32	SP	16	17	1	2	No	No	No	No	0
105	F	Secondary school of first degree	42	RR	6	11	1.5	10	Si	No	No	No	1
106	M	Secondary school of second degree	35	RR	2	3	1.5	3	Si	No	No	No	1
107	F	Secondary school of first degree	49	RR	4	6	2.5	24	Si	No	No	No	1
108	F	Secondary school of first degree	32	RR	4	3	2.5	3	Si	No	No	No	1
109	M	Secondary school of second degree	24	CIS	2	2	1	3	Si	No	No	No	1
110	M	Secondary school of first degree	54	RR	11	11	1.5	8	No	Si	No	No	1
111	F	Degree	30	RR	14	23	2.5	2	Si	No	No	No	1
112	F	Secondary school of first degree	27	RR	12	12	3	19	No	No	No	No	0
113	M	Secondary school of first degree	36	SP	4	4	3	7	Si	No	No	No	1
114	F	Secondary school of first degree	42	SP	10	14	5	18	Si	No	No	No	1
115	F	Degree	21	RR	8	9	2	14	Si	No	No	No	1
116	F	Secondary school of first degree	30	SP	2	4	6	22	No	Si	No	No	1
117	M	Secondary school of second degree	24	RR	13	15	2	5	No	No	No	No	0
118	F	Secondary school of first degree	23	RR	13	18	2.5	14	No	No	No	No	0
119	F	Secondary school of second degree	27	RR	11	20	2	10	Si	No	No	No	1
120	F	Degree	23	RR	3	3	1.5	3	Si	No	No	No	1
121	F	Degree	44	SP	12	39	5.5	9	No	No	No	No	0
122	F	Secondary school of first degree	24	RR	3	3	2	12	No	No	No	No	0
123	F	Primary school	40	SP	20	20	6.5	12	No	No	No	No	0
124	M	Secondary school of second degree	23	RR	4	4	1.5	8	Si	No	No	No	1
125	M	Degree	23	RR	13	14	2	2	No	No	No	No	0
126	M	Secondary school of first degree	54	RR	6	20	3	11	Si	No	No	No	1
127	F	Secondary school of first degree	28	RR	8	21	1	1	Si	No	No	No	1
128	M	Secondary school of first degree	16	RR	3	#NULL!	1	9	Si	No	No	No	1
129	F	Degree	20	RR	16	16	2.5	14	Si	No	No	No	1
130	M	Secondary school of second degree	23	RR	10	13	3	20	Si	No	No	No	1
131	F	Secondary school of first degree	41	RR	8	8	1.5	3	Si	No	No	No	1
132	M	Secondary school of first degree	39	RR	8	9	1	1	Si	No	No	No	1
133	M	Secondary school of second degree	44	SP	5	6	6.5	14	Si	No	No	No	1
134	M	Secondary school of first degree	43	RR	8	14	3.5	18	Si	No	No	No	1
135	M	Secondary school of second degree	28	SP	13	12	6	15	No	No	Si	No	1
136	M	Secondary school of first degree	48	RR	11	11	2	18	Si	No	No	No	1
137	F	Secondary school of second degree	47	RR	5	34	3.5	8	No	No	No	No	1
138	F	Secondary school of second degree	18	RR	7	7	8	9	No	No	No	No	1
139	F	Secondary school of second degree	20	RR	2	3	3	6	Si	No	No	No	1
140	F	Secondary school of second degree	30	RR	11	12	3	1	No	No	No	No	0
141	F	Secondary school of second degree	20	RR	9	9	1	0	Si	No	No	No	1
142	F	Secondary school of second degree	16	RR	16	16	3.5	1	No	No	No	No	1
143	F	Secondary school of second degree	24	RR	5	5	0	11	Si	No	No	No	1
144	F	Secondary school of first degree	23	RR	22	22	1.5	8	No	No	No	No	1
145	F	Secondary school of first degree	37	RR	9	13	1.5	5	Si	No	No	No	1
146	F	Secondary school of second degree	24	RR	2	4	0	1	Si	No	No	No	1
147	F	Secondary school of second degree	22	RR	4	5	1	6	Si	No	No	No	1
148	F	Secondary school of first degree	41	RR	19	19	3	1	No	Si	No	No	1
149	F	Secondary school of first degree	50	PP	3	3	4	2	No	Si	No	No	1
150	M	Secondary school of first degree	49	RR	11	13	2	10	Si	No	No	No	1
151	F	Secondary school of first degree	34	RR	2	5	2	15	Si	No	No	No	1
152	F	Secondary school of second degree	20	SP	14	15	5.5	28	No	No	Si	No	1
153	M	Secondary school of first degree	26	RR	20	21	2.5	0	No	No	No	No	1
154	F	Secondary school of second degree	44	RR	9	9	2.5	7	No	No	No	No	1
155	F	Secondary school of second degree	45	RR	10	15	2	7	Si	No	No	No	1
156	M	Secondary school of first degree	34	RR	15	20	1.5	22	Si	No	No	No	1
157	M	Degree	26	RR	11	17	1.5	5	Si	No	No	No	1
158	M	Secondary school of first degree	37	SP	2	5	3	31	No	Si	No	No	1
159	F	Secondary school of first degree	34	SP	6	7	6	25	Si	No	No	No	1
160	F	Secondary school of first degree	42	RR	10	31	3	6	No	Si	No	No	1
161	F	Secondary school of second degree	19	RR	26	27	4.5	30	No	No	No	No	0
162	F	Degree	22	CIS	0	0	2	2	No	No	No	No	0
163	M	Degree	17	RR	20	22	3	6	No	No	No	No	0
164	F	Secondary school of second degree	44	RR	11	18	3	8	Si	No	No	No	1
165	F	Secondary school of second degree	24	SP	26	29	6	8	Si	No	No	No	1
166	F	Secondary school of second degree	46	SP	13	39	5.5	22	No	No	No	No	0
167	F	Secondary school of second degree	42	RR	9	10	1	0	Si	No	No	No	1
168	M	Secondary school of second degree	26	RR	14	22	2.5	2	Si	No	No	No	1
169	M	Secondary school of first degree	46	RR	10	12	3	0	Si	No	No	No	1
170	F	Secondary school of second degree	22	RR	3	3	0	17	Si	No	No	No	1
171	F	Secondary school of second degree	20	RR	1	2	1.5	17	Si	No	No	No	1
172	M	Secondary school of second degree	33	RR	8	17	4.5	21	Si	No	No	No	1
173	F	Secondary school of second degree	25	RR	7	15	2.5	14	No	Si	No	No	1
174	F	Secondary school of second degree	22	RR	12	12	1	2	No	Si	No	No	1
175	F	Secondary school of second degree	25	SP	13	14	6.5	3	No	No	No	No	1
176	M	Secondary school of second degree	40	RR	8	15	1.5	5	Si	No	No	No	1
177	F	Secondary school of first degree	54	RR	4	22	5.5	0	No	Si	No	No	1
178	F	Secondary school of second degree	58	RR	2	3	2	20	No	No	No	No	1
179	F	Secondary school of second degree	54	RR	13	20	3	18	Si	No	No	No	1
180	F	Secondary school of second degree	28	RR	3	4	1	23	Si	No	No	No	1
181	F	Secondary school of second degree	42	RR	4	7	0	3	Si	No	No	No	1
182	F	Degree	29	RR	10	10	3	12	No	Si	No	No	1
183	F	Secondary school of second degree	34	RR	8	8	3	13	Si	No	No	No	1
184	F	Secondary school of second degree	34	RR	1	5	0	18	Si	No	No	No	1
185	M	Degree	56	RR	4	32	4	4	No	No	No	No	0
186	F	Secondary school of second degree	37	RR	3	10	1	10	Si	No	No	No	1
187	M	Secondary school of second degree	28	RR	9	14	2	14	Si	No	No	No	1
188	F	Secondary school of second degree	24	RR	11	11	2	0	Si	No	No	No	1
189	M	Secondary school of first degree	39	PP	1	3	6.5	11	No	No	No	No	1
190	F	Secondary school of first degree	35	RR	12	12	3	8	No	Si	No	No	1
191	F	Secondary school of first degree	36	RR	8	14	4.5	8	Si	No	No	No	1
192	F	Secondary school of second degree	34	SP	6	7	6	10	Si	No	No	No	1
193	F	Secondary school of second degree	27	RR	1	2	1.5	2	No	Si	No	No	1
194	M	Secondary school of second degree	30	RR	12	14	1	0	Si	No	No	No	1
195	F	Secondary school of second degree	32	RR	5	6	1.5	5	Si	No	No	No	1
196	F	Secondary school of second degree	48	RR	6	6	3	20	No	Si	No	No	1
197	M	Secondary school of second degree	26	RR	2	3	0	1	Si	No	No	No	1
198	M	Secondary school of second degree	44	RR	2	10	1.5	16	Si	No	No	No	1
199	F	Secondary school of second degree	28	RR	14	20	2	0	Si	No	No	No	1
200	F	Secondary school of second degree	36	RR	12	12	1	1	Si	No	No	No	1
201	F	Secondary school of second degree	35	RR	10	15	3	34	Si	No	No	No	1
202	F	Secondary school of second degree	#NULL!	RR	#NULL!	#NULL!	2	0	Si	No	No	No	1
203	M	Secondary school of second degree	32	RR	2	3	2.5	0	Si	No	No	No	1
204	F	Degree	27	RR	29	36	3	16	No	Si	No	No	1
205	M	Primary school	47	PP	6	11	8.5	12	No	No	No	No	0
206	F	Secondary school of first degree	31	RR	14	15	2.5	22	Si	No	No	No	1
207	M	Secondary school of second degree	26	RR	4	6	2	3	Si	No	No	No	1
208	M	Secondary school of second degree	28	RR	10	10	2	8	Si	No	No	No	1
209	F	Secondary school of second degree	33	RR	5	5	0	18	Si	No	No	No	1
210	F	Secondary school of first degree	43	RR	14	20	2	2	Si	No	No	No	1
211	M	Secondary school of first degree	29	RR	10	14	2.5	10	Si	No	No	No	1
212	M	Secondary school of second degree	25	RR	1	2	1.5	7	No	No	No	No	1
213	F	Secondary school of second degree	38	RR	13	13	0	3	Si	No	No	No	1
214	F	Secondary school of second degree	26	RR	2	7	2.5	1	Si	No	No	No	1
215	M	Secondary school of second degree	50	RR	6	6	1.5	1	Si	No	No	No	1
216	M	Secondary school of first degree	59	RR	5	5	4.5	0	Si	No	No	No	1
217	F	Secondary school of second degree	21	RR	8	8	1	7	No	No	No	Si	1
218	F	Secondary school of second degree	38	RR	4	7	1.5	14	Si	No	No	No	1
219	M	Secondary school of second degree	42	RR	7	18	4.5	6	Si	No	No	No	1
220	M	Secondary school of second degree	32	CIS	2	2	1	1	No	No	No	No	0
221	F	Secondary school of first degree	44	RR	9	14	1.5	0	No	No	No	No	0
222	M	Secondary school of second degree	56	RR	4	20	4.5	3	No	No	No	No	1
223	F	Secondary school of second degree	30	RR	7	11	1.5	2	Si	No	No	No	1
224	F	Secondary school of second degree	51	RR	1	8	0	0	Si	No	No	No	1
225	F	Secondary school of second degree	32	RR	5	5	0	0	Si	No	No	No	1
226	F	Secondary school of second degree	34	RR	8	8	0	0	Si	No	No	No	1
227	M	Secondary school of second degree	30	RR	8	9	2.5	0	Si	No	No	No	1
228	F	Secondary school of first degree	16	RR	1	1	0	0	Si	No	No	No	1
229	F	Secondary school of second degree	29	CIS	1	1	1	0	Si	No	No	No	1
230	M	Secondary school of first degree	53	RR	2	4	6.5	8	No	No	No	No	1
231	M	Secondary school of first degree	32	RR	22	25	5	16	No	Si	No	No	1
232	F	Secondary school of second degree	#NULL!		#NULL!	#NULL!	#NULL!	2					#NULL!
233	M	Secondary school of second degree	42	RR	7	7	6	0	No	Si	No	No	1
234	F	Secondary school of second degree	28	RR	8	9	1	0	Si	No	No	No	1
235	F	Secondary school of second degree	25	RR	15	15	0	2	Si	No	No	No	1
236	F	Secondary school of second degree	24	RR	16	18	2.5	2	No	Si	No	No	1
237	F	Secondary school of second degree	29	RR	11	11	3.5	4	Si	No	No	No	1
238	M	Secondary school of second degree	52	PP	2	8	5.5	0	No	No	Si	No	1
239	F	Secondary school of second degree	20	CIS	4	4	0	0	Si	No	No	No	1
240	F	Secondary school of second degree	26	RR	6	7	3	0	Si	No	No	No	1
241	F	Secondary school of second degree	36	PP	11	16	5.5	6	No	No	No	No	0
242	F	Primary school	25	RR	17	17	3	4	Si	No	No	No	1
243	F	Degree	20	SP	20	21	4.5	7	Si	No	No	No	1
244	M	Secondary school of second degree	45	RR	3	4	4.5	5	No	Si	No	No	1
245	F	Secondary school of second degree	19	RR	7	8	2	16	Si	No	No	No	1
246	M	Secondary school of second degree	33	RR	11	11	5.5	10	Si	No	No	No	1
247	M	Secondary school of second degree	33	RR	8	12	3.5	19	Si	No	No	No	1
248	M	Secondary school of second degree	36	SP	3	9	4.5	10	Si	No	No	No	1
249	F	Secondary school of first degree	31	RR	2	2	3	12	No	Si	No	No	1
250	F	Secondary school of second degree	23	RR	15	15	2	3	No	No	No	No	0
251	F	Primary school	31	RR	12	14	3.5	9	No	No	No	No	0
252	F	Secondary school of first degree	47	RR	2	2	2.5	4	No	No	No	No	0
253	M	Secondary school of second degree	35	RR	9	9	4.5	24	Si	No	No	No	1
254	M	Secondary school of second degree	33	RR	3	6	2	0	Si	No	No	No	1
255	F	Secondary school of second degree	40	SP	9	14	6	7	Si	No	No	No	1
256	F	Secondary school of second degree	43	RR	3	3	1.5	10	No	No	No	No	0
257	M	Secondary school of second degree	22	RR	6	8	3	10	No	No	No	No	0
258	F	Secondary school of second degree	23	RR	9	10	2	6	Si	No	No	No	1
259	F	Secondary school of first degree	18	RR	15	18	2.5	9	No	No	No	No	0
260	F	Secondary school of second degree	47	SP	21	46	7	31	No	No	No	No	0
261	F	Secondary school of second degree	23	RR	5	5	1.5	6	No	No	No	No	0
262	F	Secondary school of second degree	17	RR	10	11	2	5	Si	No	No	No	1
263	M	Secondary school of first degree	34	RR	2	6	2.5	20	No	No	No	No	1
264	F	Primary school	44	RR	2	3	4	9	No	Si	No	No	1
265	F	Secondary school of second degree	18	RR	11	11	2.5	22	No	No	No	No	0
266	F	Secondary school of second degree	15	RR	4	5	2	8	Si	No	No	No	1
267	M	Degree	36	RR	9	9	1.5	12	Si	No	No	No	1
268	F	Primary school	35	RR	12	12	4	14	No	No	No	No	0
269	M	Secondary school of second degree	38	SP	9	10	4.5	12	No	Si	No	No	1
270	F	Secondary school of second degree	27	RR	11	11	1.5	2	No	No	No	No	0
271	F	Secondary school of second degree	37	RR	8	9	2.5	17	No	No	No	No	0
272	F	Degree	53	RR	1	2	1.5	9	No	No	No	No	0
273	F	Secondary school of second degree	42	RR	15	31	6	16	No	Si	No	No	1
274	M	Secondary school of first degree	22	SP	18	18	6.5	17	No	No	No	No	0
275	F	Secondary school of second degree	28	SP	20	32	6.5	10	No	No	No	No	0
276	F	Secondary school of second degree	19	RR	4	4	2	5	No	No	No	No	0
277	F	Degree	25	RR	20	20	2.5	28	No	No	No	No	0
278	F	Secondary school of second degree	32	RR	0	16	2.5	10	Si	No	No	No	1
279	M	Secondary school of second degree	39	RR	5	7	2	2	Si	No	No	No	1
280	F	Degree	27	RR	9	10	1.5	2	Si	No	No	No	1
281	F	Secondary school of second degree	27	RR	11	11	2	19	No	No	No	No	0
282	F	Degree	32	RR	10	10	2	7	No	Si	No	No	1
283	F	Secondary school of second degree	23	RR	11	12	3	0	No	No	No	No	0
284	M	Secondary school of first degree	27	RR	13	13	3.5	6	Si	No	No	No	1
285	F	Secondary school of first degree	35	RR	5	10	4.5	9	Si	No	No	No	1
286	F	Secondary school of first degree	54	PP	5	8	6	22	No	Si	No	No	1
287	F	Secondary school of first degree	28	RR	6	7	4	29	Si	No	No	No	1
288	F	Secondary school of first degree	28	RR	14	18	3.5	4	Si	No	No	No	1
289	F	Degree	30	RR	10	10	2.5	1	Si	No	No	No	1
290	M	Secondary school of first degree	31	RR	12	12	4	3	Si	No	No	No	1
291	M	Secondary school of second degree	21	RR	2	2	1.5	8	Si	No	No	No	1
292	F	Secondary school of first degree	30	RR	15	15	3.5	3	Si	No	No	No	1
293	F	Secondary school of second degree	12	SP	21	21	7.5	17	No	No	No	No	0
294	F	Secondary school of second degree	36	SP	4	9	6	25	Si	No	No	No	1
295	M	Secondary school of second degree	52	SP	12	34	5	5	Si	No	No	No	1
296	M	Secondary school of second degree	16	RR	7	8	2.5	7	No	No	No	No	0
297	F	Secondary school of second degree	18	RR	7	7	1.5	9	Si	No	No	No	1
298	F	Secondary school of first degree	44	RR	9	20	3	1	No	No	No	No	0
299	M	Secondary school of second degree	34	RR	0	1	2	2	Si	No	No	No	1
300	F	Primary school	25	RR	17	17	5.5	8	Si	No	No	No	1
301	M	Secondary school of second degree	33	RR	10	10	5	14	No	No	No	No	0
302	M	Secondary school of second degree	35	RR	2	10	2	6	Si	No	No	No	1
303	M	Secondary school of first degree	31	PP	8	8	7	8	No	No	No	No	0
304	F	Secondary school of second degree	26	RR	12	24	4	10	No	No	No	Si	1
305	F	Secondary school of second degree	26	RR	13	14	2.5	15	Si	No	No	No	1
306	M	Degree	28	RR	11	17	1	1	No	No	No	No	1
307	F	Secondary school of first degree	20	RR	15	15	3.5	3	No	Si	No	No	1
308	M	Secondary school of first degree	38	RR	7	7	3	20	No	No	No	No	1
309	F	Secondary school of second degree	28	RR	16	19	2.5	3	No	Si	No	No	1
310	M	Degree	25	RR	19	19	3	1	No	No	No	No	0
311	F	Secondary school of second degree	16	SP	30	30	6	15	No	Si	No	No	1
312	F	Degree	39	RR	10	10	2	11	No	Si	No	No	1
313	M	Primary school	36	RR	3	15	1.5	8	Si	No	No	No	1
314	F	Degree	21	RR	12	13	2.5	5	No	Si	No	No	1
315	F	Secondary school of first degree	46	SP	6	6	3.5	2	No	No	No	No	0
316	F	Secondary school of first degree	38	SP	4	5	3	7	No	No	No	No	0
317	F	Secondary school of second degree	33	SP	24	27	6.5	11	No	Si	No	No	1
318	F	Secondary school of second degree	16	RR	1	1	1.5	15	No	No	No	No	0
319	F	Secondary school of second degree	32	RR	6	6	3	7	Si	No	No	No	1
320	M	Secondary school of second degree	14	RR	10	10	3.5	0	No	Si	No	No	1
321	F	Secondary school of second degree	14	RR	8	8	1.5	5	Si	No	No	No	1
322	M	Secondary school of second degree	38	RR	9	11	6.5	20	No	No	No	No	1
323	M	Secondary school of first degree	44	SP	19	31	7.5	14	No	No	No	No	0
324	F	Secondary school of first degree	51	RR	8	9	3	4	Si	No	No	No	1
325	M	Secondary school of first degree	65	RR	2	9	1.5	25	Si	No	No	No	1
326	M	Secondary school of first degree	66	RR	2	11	4	21	Si	No	No	No	1
327	F	Secondary school of second degree	40	RR	20	20	4	13	No	Si	No	No	1
328	F	Primary school	21	SP	36	39	7.5	21	No	No	No	No	0
329	F	Secondary school of second degree	20	RR	0	1	2	22	No	No	No	No	0
330	F	Secondary school of second degree	22	RR	21	21	2	32	Si	No	No	No	1
331	F	Secondary school of first degree	40	SP	21	21	7	42	Si	No	No	No	1
332	F	Secondary school of second degree	40	RR	3	5	1	19	Si	No	No	No	1
333	F	Secondary school of first degree	28	RR	14	14	1	3	Si	No	No	No	1
334	F	Secondary school of first degree	34	RR	12	12	2	3	No	No	No	No	0
335	F	Secondary school of second degree	28	RR	8	9	1	5	Si	No	No	No	1
336	M	Secondary school of first degree	16	RR	0	1	0	1	No	No	No	No	0
337	M	Degree	59	PP	13	20	3	7	No	No	No	No	0
338	F	Secondary school of first degree	30	RR	1	20	2	14	Si	No	No	No	1
339	F	Secondary school of first degree	36	RR	10	10	4	10	No	No	No	No	0
340	F	Secondary school of first degree	26	RR	8	9	1.5	21	Si	No	No	No	1
341	F	Secondary school of second degree	36	RR	14	20	1	4	No	No	No	No	0
342	F	Primary school	46	RR	17	17	2	15	Si	No	No	No	1
343	F	Secondary school of first degree	36	RR	23	37	6	11	No	No	No	No	0
344	F	Secondary school of second degree	28	SP	8	8	6	17	Si	No	No	No	1
345	F	Secondary school of second degree	25	RR	10	11	1	24	No	Si	No	No	1
346	F	Secondary school of first degree	51	RR	1	1	1.5	5	Si	No	No	No	1
347	M	Secondary school of first degree	59	SP	13	20	7	26	No	No	No	No	0
348	F	Secondary school of second degree	43	SP	3	3	6	36	Si	No	No	No	1
349	M	Secondary school of first degree	31	RR	4	7	1.5	15	Si	No	No	No	1
350	F	Secondary school of second degree	44	RR	2	#NULL!	2.5	5	Si	No	No	No	1
351	M	Secondary school of second degree	18	RR	10	10	3	12	No	No	No	No	0
352	F	Degree	22	RR	10	11	2	4	Si	No	No	No	1
353	F	Secondary school of second degree	64	SP	7	29	6	27	No	No	No	No	0
354	F	Secondary school of second degree	29	RR	11	12	2	8	Si	No	No	No	1
355	F	Secondary school of first degree	37	RR	1	3	4	21	No	Si	No	No	1
356	F	Secondary school of second degree	22	RR	1	6	1.5	10	No	Si	No	No	1
357	F	Secondary school of second degree	45	RR	3	3	2	5	Si	No	No	No	1
358	F	Secondary school of first degree	33	RR	14	20	5	5	No	Si	No	No	1
359	M	Secondary school of second degree	34	RR	4	4	2	2	No	No	No	No	0
360	F	Secondary school of first degree	46	RR	2	3	1.5	25	Si	No	No	No	1
361	F	Secondary school of second degree	17	RR	1	1	2	6	No	No	No	No	0
362	F	Secondary school of first degree	48	RR	2	27	2	21	Si	No	No	No	1
363	F	Secondary school of first degree	55	RR	3	4	3	7	Si	No	No	No	1
364	F	Secondary school of second degree	33	PP	32	36	5	8	No	No	No	No	0
365	F	Secondary school of second degree	32	RR	6	6	1	22	No	No	No	No	0
366	M	Secondary school of second degree	21	PP	18	19	6	16	No	No	No	No	0
367	F	Secondary school of second degree	37	PP	0	3	4.5	22	No	No	No	No	0
368	F	Secondary school of second degree	32	RR	3	3	3.5	27	Si	No	No	No	1
369	M	Secondary school of second degree	44	RR	2	2	1	3	No	Si	No	No	1
370	F	Secondary school of second degree	35	RR	14	14	4	10	No	No	No	No	1
371	F	Secondary school of first degree	40	RR	13	13	4	30	No	No	No	No	1
372	M	Secondary school of second degree	46	PP	2	8	5.5	26	No	No	No	No	1
373	F	Secondary school of second degree	26	RR	1	1	1	4	Si	No	No	No	1
374	M	Secondary school of first degree	61	RR	5	5	4	14	Si	No	No	No	1
375	F	Secondary school of second degree	49	RR	2	3	1.5	14	Si	No	No	No	1
376	M	Secondary school of second degree	43	RR	6	7	3	6	Si	No	No	No	1
377	M	Secondary school of second degree	21	CIS	0	0	0	4	No	No	No	No	0
378	F	Secondary school of second degree	26	RR	3	4	1	4	Si	No	No	No	1
379	F	Secondary school of second degree	44	RR	2	4	1.5	16	Si	No	No	No	1
380	M	Secondary school of second degree	40	RR	4	5	3	3	Si	No	No	No	1
381	F	Secondary school of first degree	50	RR	6	33	6	15	No	No	No	Si	1
382	F	Degree	28	RR	1	1	1.5	20	No	Si	No	No	1
383	M	Primary school	39	RR	7	9	4	21	Si	No	No	No	1
384	M	Secondary school of second degree	33	RR	6	6	1.5	4	No	Si	No	No	1
385	M	Secondary school of first degree	46	PP	3	3	5.5	2	No	No	No	No	0
386	F	Secondary school of first degree	55	PP	6	7	6	0	No	No	No	No	1
387	M	Secondary school of second degree	44	PP	4	6	6	2	No	No	No	No	1
388	M	Secondary school of first degree	55	PP	1	5	3	0	No	Si	No	No	1
389	M	Secondary school of first degree	32	PP	14	21	7	0	No	No	No	No	0
390	M	Secondary school of second degree	54	PP	18	21	7	0	No	No	Si	No	1
391	F	Secondary school of second degree	50	PP	8	11	7.5	9	No	No	No	No	0
392	M	Secondary school of first degree	58	PP	2	2	5	0	Si	No	No	No	1
393	M	Secondary school of second degree	30	PP	27	37	6.5	3	No	No	No	No	0
394	F	Secondary school of second degree	45	PP	8	9	6.5	0	No	No	No	No	0
395	M	Secondary school of first degree	37	PP	6	7	6	3	No	No	No	No	0
396	M	Secondary school of second degree	30	PP	1	2	4.5	7	No	No	No	No	1
397	F	Secondary school of second degree	43	PP	10	20	8	12	No	No	No	No	1
398	F	Primary school	59	PP	15	22	8	4	No	No	No	No	0
399	F	Secondary school of second degree	51	PP	4	11	7.5	0	No	No	No	No	0
400	M	Secondary school of second degree	#NULL!		#NULL!	#NULL!	#NULL!	0					#NULL!
401	M	Secondary school of second degree	32	SP	22	30	6.5	9	No	No	No	No	0
402	F	Secondary school of second degree	30	SP	21	27	6	2	No	No	No	No	1
403	F	Secondary school of first degree	44	SP	3	17	6	10	No	No	No	No	0
404	M	Secondary school of second degree	48	SP	15	30	6	2	No	No	No	No	0
405	F	Secondary school of first degree	23	SP	15	20	6	4	No	No	Si	No	1
406	F	Secondary school of first degree	39	SP	10	21	6	5	No	No	No	No	1
407	M	Secondary school of second degree	39	SP	11	20	6.5	7	No	No	No	No	0
408	F	Secondary school of second degree	27	SP	14	20	5.5	4	No	No	No	No	1
409	M	Secondary school of second degree	37	SP	14	14	6.5	9	No	No	No	No	1
410	F	Secondary school of first degree	53	SP	11	37	1.5	3	No	No	No	No	0
411	F	Secondary school of second degree	36	RR	1	1	1	4	Si	No	No	No	1
412	F	Secondary school of first degree	46	SP	15	18	7	21	No	No	No	No	0
413	M	Secondary school of first degree	31	SP	10	14	6.5	13	No	No	No	No	0
414	M	Secondary school of second degree	29	SP	14	17	6	12	Si	No	No	No	1
415	F	Secondary school of first degree	35	SP	15	23	7.5	18	No	No	No	No	0
416	M	Secondary school of second degree	45	SP	20	30	6	0	Si	No	No	No	1
417	F	Secondary school of second degree	59	SP	7	8	6	0	No	No	No	No	0
418	F	Secondary school of second degree	22	SP	11	11	8	4	No	No	No	No	0
419	F	Primary school	45	SP	6	11	8	21	No	No	No	No	0
420	M	Secondary school of second degree	25	SP	33	33	8	16	No	No	No	No	0
421	F	Secondary school of second degree	40	SP	13	25	7.5	7	No	No	Si	No	1
422	F	Secondary school of second degree	30	SP	25	28	7.5	13	No	No	No	No	0
423	F	Secondary school of second degree	30	SP	19	29	7	7	No	No	No	No	1
424	F	Secondary school of second degree	39	PP	14	30	8.5	24	No	No	No	No	0
425	F	Degree	28	SP	18	25	8.5	7	No	No	No	No	0
426	F	Secondary school of first degree	38	SP	25	28	4	17	Si	No	No	No	1
427	M	Secondary school of second degree	41	SP	13	16	8	3	No	No	No	No	0
428	M	Secondary school of first degree	31	SP	31	30	5	7	No	No	No	No	0
429	M	Secondary school of second degree	36	SP	19	20	6.5	15	No	No	No	No	1
430	M	Degree	46	SP	14	25	7.5	11	No	No	No	No	0
431	F	Secondary school of first degree	34	SP	11	11	5.5	0	No	No	No	No	0
432	F	Secondary school of second degree	35	SP	18	28	7	20	No	No	No	No	0
433	F	Secondary school of second degree	48	PP	11	13	6	0	Si	No	No	No	1
434	F	Secondary school of first degree	39	SP	15	25	6.5	3	Si	No	No	No	1
435	F	Secondary school of second degree	45	SP	8	20	7.5	27	No	No	No	No	0
436	F	Secondary school of second degree	54	SP	18	30	7	4	No	No	No	No	0
437	M	Secondary school of second degree	44	SP	24	25	8	28	No	No	No	No	0
438	F	Secondary school of first degree	32	SP	24	34	4	17	No	No	No	No	0
439	M	Secondary school of first degree	42	SP	14	14	6.5	7	Si	No	No	No	1
440	F	Degree	28	SP	11	16	6.5	3	No	No	No	No	0
441	F	Primary school	48	SP	14	20	6.5	4	No	No	No	No	0
442	F	Secondary school of first degree	55	SP	15	35	8	11	Si	No	No	No	1
443	F	Secondary school of second degree	48	SP	14	31	7	6	No	No	No	No	0
444	M	Secondary school of second degree	44	RR	3	6	2	0	No	No	No	No	0
445	F	Secondary school of first degree	42	RR	13	23	2	3	No	No	No	No	0
446	M	Secondary school of second degree	34	SP	17	32	7	13	No	Si	No	No	1
447	M	Degree	41	PP	18	20	5.5	7	Si	No	No	No	1
448	F	Secondary school of second degree	43	RR	7	18	2.5	10	No	Si	No	No	1
449	M	Secondary school of second degree	30	RR	6	9	6.5	15	No	No	No	No	0
450	M	Secondary school of second degree	29	RR	21	30	4.5	19	No	No	No	No	0
451	F	Secondary school of first degree	28	RR	14	14	1.5	22	No	No	No	No	0
452	F	Secondary school of second degree	48	RR	3	4	1.5	7	Si	No	No	No	1
453	F	Secondary school of second degree	27	RR	23	29	3.5	2	No	No	No	No	0
454	F	Secondary school of second degree	24	RR	16	18	1	9	Si	No	No	No	1
455	M	Degree	43	SP	21	25	8.5	16	No	No	No	No	0
456	M	Secondary school of first degree	31	PP	13	13	8	9	No	No	No	No	0
457	F	Secondary school of first degree	27	RR	5	8	6	9	Si	No	No	No	1
458	F	Secondary school of second degree	24	SP	14	14	6.5	16	Si	No	No	No	1
459	F	Secondary school of second degree	52	SP	4	35	8	7	No	No	No	No	1
460	F	Secondary school of second degree	30	RR	23	29	4	13	No	No	No	No	0
461	F	Secondary school of second degree	28	RR	18	21	3.5	5	Si	No	No	No	1
462	F	Secondary school of second degree	27	SP	35	36	8	13	No	Si	No	No	1
463	M	Secondary school of first degree	30	SP	23	28	8	6	No	Si	No	No	1
464	F	Secondary school of first degree	28	SP	17	17	7.5	10	No	No	No	No	1
465	F	Secondary school of first degree	47	SP	30	33	6.5	20	No	No	No	No	0
466	F	Secondary school of second degree	22	RR	20	23	5	17	No	Si	No	No	1
467	F	Secondary school of second degree	19	SP	28	29	8.5	14	No	No	No	No	0
468	F	Degree	27	SP	41	41	8	14	No	No	No	No	0
469	F	Secondary school of second degree	33	SP	26	26	8.5	13	No	No	No	No	0
470	F	Secondary school of second degree	18	RR	3	5	1	6	Si	No	No	No	1
471	M	Secondary school of first degree	34	RR	10	10	1	7	Si	No	No	No	1
472	F	Secondary school of second degree	26	RR	10	12	2	2	Si	No	No	No	1
473	F	Secondary school of second degree	35	RR	13	13	2	24	No	Si	No	No	1
474	M	Secondary school of first degree	43	SP	3	4	4	2	Si	No	No	No	1
475	M	Secondary school of second degree	30	SP	7	8	6.5	12	No	No	No	No	0
476	F	Secondary school of first degree	32	SP	26	26	8	14	No	No	No	No	0
477	F	Degree	48	SP	7	10	6.5	12	No	No	No	No	0
478	F	Secondary school of second degree	28	PP	14	14	8	17	No	No	No	No	1
479	M	Secondary school of second degree	38	SP	10	10	6.5	18	No	No	No	No	0
480	F	Degree	54	PP	18	20	6.5	9	Si	No	No	No	1
481	M	Degree	25	RR	19	19	3	21	Si	No	No	No	1
482	F	Secondary school of second degree	25	SP	19	20	6.5	18	No	No	No	No	0
483	M	Degree	46	SP	14	14	6.5	10	No	No	No	No	0
484	F	Secondary school of first degree	26	SP	18	18	5	5	No	No	No	No	1
485	M	Secondary school of first degree	48	RR	2	4	4	7	Si	No	No	No	1
486	F	Secondary school of first degree	32	SP	30	30	7	23	No	No	No	No	0
487	F	Secondary school of second degree	33	RR	7	18	1	17	Si	No	No	No	1
488	F	Secondary school of second degree	34	RR	20	40	4.5	14	Si	No	No	No	1
489	F	Secondary school of second degree	37	RR	6	6	1.5	23	Si	No	No	No	1
490	M	Secondary school of second degree	42	PP	2	2	1	22	Si	No	No	No	1
491	F	Degree	40	SP	21	40	7.5	24	Si	No	No	No	1
492	F	Secondary school of second degree	62	SP	5	45	6	9	No	Si	No	No	1
493	M	Secondary school of second degree	39	SP	33	33	8	8	No	No	No	No	0
494	F	Secondary school of second degree	55	SP	12	22	7.5	21	No	No	No	No	1
495	M	Degree	26	SP	21	25	7	2	No	No	No	No	0
496	F	Secondary school of first degree	46	RR	1	1	2.5	17	No	No	No	No	0
497	F	Secondary school of first degree	60	RR	1	1	4.5	6	Si	No	No	No	1
498	F	Degree	20	CIS	11	11	1	3	No	No	No	No	0
499	F	Secondary school of second degree	18	RR	17	17	2	15	Si	No	No	No	1
500	M	Degree	40	RR	4	12	1	5	Si	No	No	No	1
501	F	Secondary school of second degree	19	RR	3	3	1.5	4	Si	No	No	No	1
502	F	Primary school	60	SP	4	21	3	37	No	No	No	No	0
503	F	Secondary school of second degree	58	SP	6	18	6.5	10	No	No	No	No	0
504	F	Secondary school of first degree	28	SP	31	31	7	9	No	No	No	No	0
505	F	Secondary school of second degree	43	RR	7	18	2.5	10	No	Si	No	No	1
506	M	Secondary school of first degree	36	SP	35	40	6.5	10	No	No	No	No	0
507	M	Primary school	60	SP	16	22	5	23	No	No	No	No	1
508	F	Primary school	42	SP	31	31	8.5	29	Si	No	No	No	1
509	F	Secondary school of second degree	28	RR	9	15	1	5	No	No	No	No	0
510	F	Secondary school of second degree	45	SP	34	36	7	21	No	No	No	No	0
511	F	Secondary school of first degree	34	SP	13	17	5.5	11	Si	No	No	No	1
512	F	Secondary school of second degree	27	RR	1	4	1	5	Si	No	No	No	1
513	F	Secondary school of first degree	16	SP	30	30	8	29	No	No	No	No	0
514	F	Secondary school of second degree	39	SP	5	11	6	14	Si	No	No	No	1
515	M	Secondary school of second degree	25	SP	15	15	6	20	No	No	No	No	1
516	M	Degree	21	SP	23	23	8	22	No	Si	No	No	1
517	F	Secondary school of first degree	31	SP	14	27	8	15	Si	No	No	No	1
518	F	Secondary school of second degree	68	RR	3	3	3	6	No	No	No	No	0
519	F	Secondary school of first degree	47	RR	5	10	2.5	15	No	Si	No	No	1
520	F	Degree	58	SP	6	6	6.5	20	No	No	No	No	1
521	F	Secondary school of first degree	43	PP	30	33	6.5	6	No	No	No	No	0
522	F	Secondary school of second degree	30	RR	7	7	2	18	Si	No	No	No	1
523	M	Secondary school of second degree	34	RR	10	12	1	5	Si	No	No	No	1
524	F	Degree	29	RR	2	6	1	10	No	No	No	No	0
525	F	Secondary school of second degree	44	RR	4	4	2	5	Si	No	No	No	1
526	M	Degree	34	SP	20	34	8	27	No	Si	No	No	1
527	F	Secondary school of second degree	33	SP	23	23	8	22	No	No	No	No	0
528	M	Secondary school of second degree	32	RR	13	17	6	0	No	No	No	No	0
529	F	Secondary school of second degree	34	RR	3	3	1	13	Si	No	No	No	1
530	F	Secondary school of first degree	25	SP	24	25	6.5	14	No	No	No	No	0
531	M	Degree	37	SP	25	42	6	14	No	No	No	No	1
532	F	Secondary school of second degree	20	SP	50	50	7	12	Si	No	No	No	1
533	F	Degree	25	RR	2	2	1	8	Si	No	No	No	1
534	M	Secondary school of second degree	60	SP	17	17	7	13	No	No	No	No	0
535	F	Secondary school of first degree	25	RR	25	25	5	18	Si	No	No	No	1
536	F	Degree	38	SP	12	23	8	12	No	No	No	No	0
537	M	Secondary school of first degree	47	RR	19	32	2	10	No	Si	No	No	1
538	F	Secondary school of first degree	54	RR	3	4	1.5	12	Si	No	No	No	1
539	F	Secondary school of first degree	40	RR	7	7	2.5	4	No	Si	No	No	1
540	M	Secondary school of first degree	47	RR	10	16	6	2	Si	No	No	No	1
541	F	Secondary school of first degree	47	RR	1	4	4	20	No	No	No	No	0
542	F	Secondary school of first degree	44	RR	1	6	1	2	Si	No	No	No	1
543	F	Secondary school of first degree	37	RR	9	9	1	1	Si	No	No	No	1
544	M	Secondary school of first degree	35	PP	24	26	7	9	No	No	No	No	0
545	M	Secondary school of second degree	18	RR	23	23	2.5	15	No	No	No	No	0
546	M	Secondary school of first degree	50	RR	6	9	1.5	12	Si	No	No	No	1
547	F	Degree	34	RR	3	3	1	3	No	No	No	No	0
548	F	Degree	27	RR	4	7	1	2	Si	No	No	No	1
549	F	Secondary school of first degree	22	RR	10	11	1	10	Si	No	No	No	1
550	F	Secondary school of second degree	22	SP	17	27	6.5	15	No	No	No	No	0
551	M	Secondary school of second degree	34	RR	20	35	6.5	15	No	Si	No	No	1
552	F	Secondary school of second degree	35	SP	16	23	8	28	No	No	No	No	0
553	F	Secondary school of second degree	40	RR	7	10	2	10	Si	No	No	No	1
554	F	Secondary school of second degree	51	RR	3	3	2.5	14	No	No	No	No	0
555	M	Secondary school of first degree	38	SP	13	13	6.5	24	No	No	No	No	0
556	F	Secondary school of second degree	36	RR	11	11	2	6	Si	No	No	No	1
557	M	Secondary school of second degree	20	RR	11	11	2	0	Si	No	No	No	1
558	M	Secondary school of first degree	42	RR	8	10	4.5	20	No	Si	No	No	1
559	M	Secondary school of first degree	39	RR	3	3	2.5	26	No	Si	No	No	1
560	M	Secondary school of first degree	28	RR	8	8	1.5	6	Si	No	No	No	1
561	M	Secondary school of second degree	54	RR	3	7	1	1	Si	No	No	No	1
562	F	Secondary school of second degree	59	RR	13	48	4	9	No	No	No	No	0
563	F	Degree	29	RR	13	13	1	8	Si	No	No	No	1
564	F	Secondary school of first degree	40	RR	12	15	1.5	15	Si	No	No	No	1
565	F	Secondary school of second degree	34	SP	22	34	3	8	Si	No	No	No	1
566	F	Degree	20	RR	10	10	1.5	14	Si	No	No	No	1
567	F	Degree	50	RR	13	15	1	27	No	No	No	No	0
568	F	Secondary school of second degree	26	RR	10	10	2	3	Si	No	No	No	1
569	M	Secondary school of first degree	63	SP	7	47	8	21	No	No	No	No	0
570	F	Secondary school of second degree	39	RR	5	7	2.5	15	Si	No	No	No	1
571	F	Secondary school of second degree	29	SP	29	29	6.5	19	Si	No	No	No	1
572	F	Secondary school of second degree	41	RR	1	2	3	9	Si	No	No	No	1
573	F	Secondary school of first degree	31	RR	38	38	3.5	3	No	No	No	No	0
574	F	Secondary school of second degree	52	RR	3	4	2	28	Si	No	No	No	1
575	F	Secondary school of first degree	36	RR	1	1	3.5	14	No	No	No	No	1
576	F	Secondary school of second degree	36	CIS	0	0	0	16	No	No	No	No	0
577	F	Secondary school of second degree	33	RR	4	10	1.5	5	Si	No	No	No	1
578	F	Secondary school of first degree	32	SP	18	22	6	1	Si	No	No	No	1
579	F	Secondary school of second degree	34	RR	12	13	1.5	4	No	No	No	No	0
580	F	Secondary school of first degree	43	RR	6	6	1.5	14	Si	No	No	No	1
581	F	Secondary school of first degree	51	SP	10	13	5	13	No	No	No	No	0
582	F	Primary school	51	SP	21	21	8	28	No	No	No	No	0
583	M	Secondary school of first degree	31	RR	15	15	1.5	1	No	No	No	No	0
584	M	Secondary school of second degree	20	RR	1	1	1	0	No	No	No	No	0
585	F	Secondary school of second degree	36	RR	2	2	4	11	Si	No	No	No	1
586	F	Secondary school of second degree	27	RR	20	25	2.5	17	No	No	No	No	0
587	F	Secondary school of second degree	17	SP	29	31	4.5	16	No	No	No	No	0
588	F	Secondary school of first degree	50	SP	21	22	7	23	No	No	No	No	0
589	F	Degree	26	RR	4	8	2	2	Si	No	No	No	1
590	F	Secondary school of second degree	19	CIS	2	2	0	0	No	No	No	No	0
591	F	Secondary school of second degree	24	RR	1	1	1	5	Si	No	No	No	1
592	F	Primary school	48	SP	25	27	8.5	24	No	No	No	No	0
593	F	Secondary school of second degree	33	SP	12	20	8	32	No	No	No	No	0
594	M	Secondary school of second degree	25	SP	22	24	8	32	No	Si	No	No	1
595	F	Secondary school of second degree	32	RR	4	13	1.5	4	Si	No	No	No	1
596	F	Primary school	42	SP	16	16	6	28	No	Si	No	No	1
597	M	Secondary school of second degree	25	SP	45	45	6	17	No	No	No	No	0
598	M	Secondary school of second degree	43	SP	8	9	6.5	16	No	No	No	No	0
599	F	Secondary school of second degree	38	SP	32	34	8	30	No	No	No	No	1
600	M	Secondary school of second degree	30	RR	1	1	0	0	Si	No	No	No	1
601	F	Secondary school of first degree	30	RR	12	12	6	5	No	No	No	No	1
602	F	Secondary school of second degree	41	SP	14	16	6.5	29	No	No	No	No	0
603	M	Degree	27	CIS	1	1	1	5	Si	No	No	No	1
604	F	Secondary school of first degree	40	RR	12	12	1	10	Si	No	No	No	1
605	F	Secondary school of second degree	28	SP	20	30	7.5	26	No	No	No	No	0
606	M	Secondary school of first degree	61	SP	13	15	8	39	No	No	No	No	0
607	F	Degree	27	RR	7	10	1.5	2	Si	No	No	No	1
608	F	Degree	40	SP	28	31	1.5	6	No	No	No	No	0
609	F	Degree	27	SP	25	25	4	14	Si	No	No	No	1
610	M	Secondary school of second degree	43	SP	17	17	8	11	No	No	No	No	0
611	M	Secondary school of second degree	25	SP	26	26	7	17	No	No	No	No	0
612	F	Secondary school of second degree	47	SP	10	28	5.5	29	Si	No	No	No	1
613	M	Primary school	55	SP	13	24	8.5	34	Si	No	No	No	1
614	F	Secondary school of second degree	34	SP	20	21	3.5	15	Si	No	No	No	1
615	F	Secondary school of first degree	#NULL!	SP	#NULL!	#NULL!	7	6	No	No	No	No	0
616	F	Secondary school of second degree	37	RR	6	6	2	12	Si	No	No	No	1
617	F	Secondary school of second degree	28	SP	21	21	5	37	No	No	No	No	0
618	F	Degree	39	SP	15	15	8	39	Si	No	No	No	1
619	F	Secondary school of second degree	37	SP	18	38	3	11	No	No	No	No	0
620	M	Secondary school of second degree	38	RR	3	12	1	1	No	No	No	No	0
621	F	Degree	22	RR	3	3	1	1	Si	No	No	No	1
622	F	Degree	49	SP	7	16	6.5	17	No	No	No	No	1
623	F	Secondary school of first degree	70	PP	12	12	7	40	No	No	No	No	1
624	F	Secondary school of second degree	26	RR	1	2	0	7	Si	No	No	No	1
625	F	Secondary school of second degree	42	RR	7	7	1	9	No	No	No	No	0
626	F	Secondary school of first degree	44	PP	19	23	5	2	No	No	No	No	0
627	F	Secondary school of second degree	27	RR	32	33	1	4	Si	No	No	No	1
628	F	Secondary school of second degree	35	RR	14	22	3.5	9	No	No	No	No	1
629	F	Secondary school of second degree	29	RR	8	8	2	3	No	No	No	No	0
630	F	Secondary school of second degree	40	RR	5	6	6.5	20	No	No	No	No	0
631	F	Secondary school of second degree	34	RR	4	4	2.5	17	No	No	No	No	1
632	F	Secondary school of second degree	30	PP	14	15	6.5	1	No	No	No	No	0
633	F	Secondary school of second degree	28	RR	9	15	3.5	15	No	No	No	No	0
634	F	Secondary school of second degree	47	RR	1	17	6.5	13	Si	No	No	No	1
635	M	Secondary school of first degree	29	RR	4	4	1.5	5	Si	No	No	No	1
636	F	Secondary school of second degree	46	SP	7	12	6	16	No	No	No	No	0
637	F	Secondary school of first degree	38	SP	12	12	5.5	21	No	Si	No	No	1
638	F	Degree	45	SP	22	25	8	32	No	No	No	No	0
639	F	Secondary school of second degree	36	SP	31	31	6.5	27	No	No	No	No	0
640	M	Degree	40	SP	25	25	6.5	23	No	No	No	No	1
641	M	Secondary school of second degree	23	RR	1	1	3	10	No	No	No	No	0
642	M	Secondary school of second degree	29	SP	10	12	6.5	30	No	No	No	No	0
643	M	Secondary school of second degree	41	SP	17	17	3.5	30	No	Si	No	No	1
644	F	Degree	23	SP	23	33	6.5	23	No	No	No	No	1
645	M	Secondary school of second degree	30	SP	25	27	8.5	30	No	Si	No	No	1
646	F	Secondary school of second degree	19	SP	32	35	6	24	Si	No	No	No	1
647	F	Secondary school of second degree	27	SP	24	24	8	20	No	No	No	No	0
648	F	Secondary school of second degree	39	RR	3	3	2	3	No	No	No	No	0
649	M	Degree	38	SP	5	6	6	15	No	No	No	No	0
650	F	Secondary school of second degree	45	SP	27	40	7.5	33	No	No	No	No	0
651	M	Secondary school of second degree	40	SP	34	36	9	44	No	No	No	No	0
652	F	Secondary school of second degree	25	RR	11	11	2	14	Si	No	No	No	1
653	F	Secondary school of second degree	53	CIS	0	1	2	24	No	No	No	No	0
654	M	Secondary school of first degree	24	CIS	0	0	1	3	No	No	No	No	0
655	F	Primary school	60	RR	1	4	1	3	Si	No	No	No	1
656	M	Degree	24	RR	9	9	2	0	No	No	No	No	0
657	F	Secondary school of second degree	20	RR	7	12	4	5	Si	No	No	No	1
658	M	Secondary school of second degree	30	RR	12	13	1.5	5	Si	No	No	No	1
659	F	Degree	28	RR	11	12	1.5	2	Si	No	No	No	1
660	F	Secondary school of second degree	40	SP	21	21	9.5	58	No	No	No	No	0
661	F	Secondary school of second degree	37	SP	23	41	7.5	35	Si	No	No	No	1
662	F	Secondary school of second degree	26	SP	23	34	7	32	No	No	No	No	0
663	M	Primary school	46	SP	18	18	7.5	11	No	No	No	No	0
664	M	Secondary school of first degree	24	SP	8	8	5	34	No	No	No	No	0
665	F	Secondary school of second degree	32	CIS	0	0	2.5	5	No	No	No	No	0
666	M	Secondary school of second degree	40	RR	6	7	1	1	No	Si	No	No	1
667	F	Secondary school of second degree	29	CIS	0	1	1	5	Si	No	No	No	1
668	F	Secondary school of second degree	39	RR	12	29	5.5	21	No	No	No	No	0
669	F	Degree	35	RR	2	4	1	1	Si	No	No	No	1
670	M	Secondary school of second degree	40	SP	12	12	6.5	32	No	No	No	No	0
671	F	Secondary school of first degree	21	SP	41	41	8.5	43	No	No	No	No	0
672	M	Secondary school of second degree	27	SP	10	11	8.5	51	No	No	No	Si	1
673	M	Secondary school of second degree	35	RR	8	19	1.5	0	Si	No	No	No	1
674	F	Secondary school of second degree	26	RR	3	8	1.5	3	Si	No	No	No	1
675	F	Secondary school of first degree	32	RR	5	9	2	1	No	Si	No	No	1
676	F	Secondary school of second degree	27	RR	11	14	2	13	No	No	No	Si	1
677	F	Secondary school of second degree	45	RR	5	6	2	19	Si	No	No	No	1
678	M	Secondary school of second degree	34	RR	9	10	4	5	Si	No	No	No	1
679	M	Secondary school of second degree	42	RR	11	42	1.5	1	Si	No	No	No	1
680	F	Degree	47	RR	7	13	4.5	22	No	Si	No	No	1
681	F	Degree	35	RR	8	9	1.5	8	No	No	No	Si	1
682	F	Primary school	29	RR	22	22	4.5	12	Si	No	No	No	1
683	F	Secondary school of second degree	17	SP	18	18	6.5	12	No	Si	No	No	1
684	F	Secondary school of second degree	23	RR	31	29	5.5	44	No	Si	No	No	1
685	M	Secondary school of second degree	30	RR	15	15	2	5	Si	No	No	No	1
686	F	Secondary school of second degree	30	RR	26	26	2.5	3	Si	No	No	No	1
687	F	Degree	45	RR	12	15	4	32	No	Si	No	No	1
688	F	Secondary school of second degree	30	RR	12	12	2	14	No	No	No	Si	1
689	F	Degree	26	RR	4	4	3.5	8	Si	No	No	No	1
690	M	Degree	30	RR	3	3	1.5	2	No	No	No	Si	1
691	M	Degree	25	RR	8	11	6	5	No	Si	No	No	1
692	M	Primary school	52	RR	2	2	1.5	19	Si	No	No	No	1
693	M	Secondary school of second degree	22	RR	3	4	1.5	18	No	Si	No	No	1
694	F	Degree	28	RR	5	6	1.5	2	No	Si	No	No	1
695	F	Secondary school of second degree	30	RR	5	15	1	1	Si	No	No	No	1
696	M	Secondary school of first degree	21	RR	10	10	2	1	Si	No	No	No	1
697	F	Degree	33	RR	2	2	1	0	Si	No	No	No	1
698	F	Secondary school of second degree	40	RR	0	1	2	16	Si	No	No	No	1
699	F	Secondary school of second degree	32	RR	14	14	0	5	No	Si	No	No	1
700	F	Secondary school of second degree	40	RR	7	5	1	0	No	Si	No	No	1
701	F	Secondary school of second degree	22	RR	10	12	0	0	No	No	No	Si	1
702	M	Secondary school of second degree	38	RR	9	10	1.5	1	No	Si	No	No	1
703	F	Secondary school of first degree	31	SP	11	12	6	2	No	Si	No	No	1
704	F	Secondary school of second degree	17	RR	4	7	1	0	Si	No	No	No	1
705	M	Secondary school of second degree	24	RR	3	3	1	6	Si	No	No	No	1
706	M	Secondary school of second degree	37	RR	1	3	1.5	7	Si	No	No	No	1
707	M	Secondary school of first degree	28	RR	13	13	2	0	No	No	No	Si	1
708	F	Secondary school of second degree	45	RR	3	3	1	5	No	Si	No	No	1
709	M	Secondary school of second degree	22	RR	13	16	2	0	No	Si	No	No	1
710	F	Degree	22	RR	4	6	1	1	Si	No	No	No	1
711	F	Secondary school of second degree	35	RR	9	20	2.5	3	No	Si	No	No	1
712	M	Secondary school of second degree	30	RR	13	16	4.5	6	No	No	No	Si	1
713	M	Degree	27	RR	11	13	2.5	5	No	No	No	Si	1
714	F	Secondary school of second degree	41	RR	1	2	1.5	4	Si	No	No	No	1
715	F	Secondary school of second degree	17	RR	15	26	1	5	No	No	No	Si	1
716	F	Degree	31	RR	1	1	1.5	12	No	No	No	Si	1
717	F	Secondary school of second degree	27	RR	3	7	1	27	Si	No	No	No	1
718	M	Secondary school of first degree	34	RR	7	8	3.5	5	No	No	No	Si	1
719	F	Secondary school of second degree	21	RR	14	14	2	14	No	No	No	Si	1
720	M	Secondary school of second degree	27	RR	10	11	2	5	No	No	No	Si	1
721	M	Secondary school of second degree	26	RR	6	8	2	5	No	No	No	Si	1
722	F	Primary school	49	SP	8	23	6	5	Si	No	No	No	1
723	F	Degree	28	RR	1	4	0	10	No	Si	No	No	1
724	F	Secondary school of second degree	44	RR	1	12	2	1	No	Si	No	No	1
725	F	Secondary school of second degree	20	RR	8	8	3	9	Si	No	No	No	1
726	F	Secondary school of second degree	20	RR	19	7	1	19	No	Si	No	No	1
727	M	Secondary school of second degree	14	RR	13	13	1	3	Si	No	No	No	1
728	M	Degree	30	RR	3	4	1.5	0	No	Si	No	No	1
729	F	Secondary school of second degree	33	RR	2	5	1	11	No	Si	No	No	1
730	M	Secondary school of second degree	28	RR	11	11	1	0	Si	No	No	No	1
731	F	Degree	18	RR	11	13	1.5	7	No	Si	No	No	1
732	M	Secondary school of second degree	44	RR	1	9	3.5	5	Si	No	No	No	1
733	M	Secondary school of second degree	20	SP	15	21	4.5	3	No	Si	No	No	1
734	M	Secondary school of second degree	14	RR	14	14	1.5	12	Si	No	No	No	1
735	F	Secondary school of first degree	35	RR	3	3	1.5	16	No	Si	No	No	1
736	F	Secondary school of second degree	46	RR	5	25	1.5	7	Si	No	No	No	1
737	M	Secondary school of second degree	50	RR	2	20	1	4	Si	No	No	No	1
738	M	Secondary school of second degree	21	RR	13	16	1.5	0	Si	No	No	No	1
739	F	Secondary school of second degree	34	RR	7	7	1	1	No	No	No	Si	1
740	F	Secondary school of second degree	25	RR	1	3	1	20	Si	No	No	No	1
741	M	Secondary school of first degree	24	RR	2	2	1.5	2	No	Si	No	No	1
742	M	Secondary school of second degree	27	RR	3	9	1.5	3	Si	No	No	No	1
743	F	Secondary school of second degree	35	RR	7	8	1.5	2	No	Si	No	No	1
744	F	Secondary school of second degree	20	RR	1	2	1	2	Si	No	No	No	1
745	F	Secondary school of second degree	19	RR	10	10	1	1	No	No	No	Si	1
746	F	Secondary school of second degree	43	RR	11	28	2.5	13	Si	No	No	No	1
747	M	Secondary school of second degree	16	RR	11	11	1	9	No	Si	No	No	1
748	F	Secondary school of first degree	28	RR	3	6	1.5	6	No	Si	No	No	1
749	M	Secondary school of second degree	20	RR	8	9	1.5	0	No	Si	No	No	1
750	F	Secondary school of second degree	24	RR	7	22	0	17	Si	No	No	No	1
751	M	Degree	21	RR	5	8	2	2	No	Si	No	No	1
752	F	Degree	47	SP	18	22	8	12	No	Si	No	No	1
753	M	Secondary school of first degree	43	SP	11	14	7	39	Si	No	No	No	1
754	F	Secondary school of second degree	37	RR	18	18	2.5	16	Si	No	No	No	1
755	F	Secondary school of second degree	33	RR	15	15	2	5	No	Si	No	No	1
756	M	Degree	37	RR	4	5	1.5	4	Si	No	No	No	1
757	F	Secondary school of second degree	34	RR	17	19	1	3	Si	No	No	No	1
758	M	Secondary school of first degree	28	RR	8	8	2.5	11	No	Si	No	No	1
759	M	Secondary school of second degree	27	RR	7	8	1	4	Si	No	No	No	1
760	F	Secondary school of second degree	24	RR	6	10	1	6	Si	No	No	No	1
761	F	Secondary school of first degree	45	SP	5	6	6.5	6	No	Si	No	No	1
762	F	Primary school	52	RR	10	13	2	18	No	Si	No	No	1
763	F	Secondary school of second degree	31	RR	10	11	1	0	No	Si	No	No	1
764	F	Secondary school of second degree	24	RR	14	14	2	0	Si	No	No	No	1
765	M	Degree	24	RR	2	3	1	6	No	Si	No	No	1
766	F	Secondary school of second degree	25	RR	9	9	1.5	12	Si	No	No	No	1
767	F	Secondary school of second degree	28	SP	16	16	5	13	No	No	No	Si	1
768	F	Secondary school of second degree	32	RR	1	2	1.5	21	Si	No	No	No	1
769	M	Secondary school of first degree	34	RR	9	9	2	8	Si	No	No	No	1
770	F	Secondary school of second degree	31	RR	8	11	1.5	8	Si	No	No	No	1
771	F	Degree	48	RR	1	11	3	3	No	Si	No	No	1
772	F	Secondary school of second degree	20	RR	9	13	1	8	No	Si	No	No	1
773	M	Secondary school of first degree	26	SP	21	21	6.5	14	No	Si	No	No	1
774	M	Secondary school of first degree	33	PP	1	8	3.5	1	No	Si	No	No	1
775	F	Secondary school of second degree	24	RR	11	11	3.5	16	Si	No	No	No	1
776	F	Secondary school of second degree	37	RR	1	1	2	10	Si	No	No	No	1
777	M	Degree	16	RR	8	8	1.5	3	No	No	No	Si	1
778	M	Secondary school of second degree	41	RR	0	2	1.5	12	No	Si	No	No	1
779	M	Secondary school of second degree	49	RR	3	14	4	9	No	Si	No	No	1
780	M	Secondary school of second degree	31	RR	16	23	2	1	Si	No	No	No	1
781	F	Secondary school of second degree	22	RR	11	13	2	0	No	Si	No	No	1
782	F	Secondary school of second degree	23	RR	27	27	4.5	16	No	Si	No	No	1
783	M	Secondary school of second degree	16	RR	10	5	5.5	19	No	No	No	Si	1
784	F	Secondary school of second degree	39	RR	8	9	4	1	No	Si	No	No	1
785	F	Secondary school of second degree	30	RR	10	12	1	2	Si	No	No	No	1
786	F	Secondary school of second degree	35	RR	5	5	1	13	Si	No	No	No	1
787	F	Secondary school of first degree	32	RR	10	24	6	40	Si	No	No	No	1
788	M	Primary school	15	SP	15	15	2	23	No	Si	No	No	1
789	F	Secondary school of second degree	42	RR	11	19	1	5	Si	No	No	No	1
790	M	Secondary school of second degree	9	RR	7	10	1.5	1	No	No	No	Si	1
791	F	Degree	25	RR	1	1	2.5	6	Si	No	No	No	1
792	F	Secondary school of first degree	25	RR	10	10	1.5	35	Si	No	No	No	1
793	F	Secondary school of first degree	42	RR	9	13	6	4	No	Si	No	No	1
794	F	Secondary school of second degree	43	RR	12	12	1.5	7	No	No	No	Si	1
795	F	Secondary school of first degree	40	SP	7	9	4	33	Si	No	No	No	1
796	M	Degree	28	RR	13	13	2	1	No	Si	No	No	1
797	F	Secondary school of second degree	23	RR	11	14	1	0	Si	No	No	No	1
798	F	Secondary school of first degree	34	RR	8	9	1.5	1	Si	No	No	No	1
799	F	Secondary school of second degree	38	RR	6	11	2	24	Si	No	No	No	1
800	F	Secondary school of second degree	29	RR	11	20	1	7	No	Si	No	No	1
801	F	Degree	38	RR	9	10	1.5	1	Si	No	No	No	1
802	F	Secondary school of second degree	15	RR	1	1	1.5	1	Si	No	No	No	1
803	F	Degree	34	RR	6	10	1.5	5	No	Si	No	No	1
804	F	Secondary school of second degree	45	RR	4	5	2	13	Si	No	No	No	1
805	M	Secondary school of second degree	55	SP	13	13	5.5	19	Si	No	No	No	1
806	F	Secondary school of first degree	33	RR	7	17	2	5	Si	No	No	No	1
807	F	Secondary school of second degree	35	RR	11	13	1.5	30	No	Si	No	No	1
808	F	Secondary school of second degree	31	RR	16	22	2	6	Si	No	No	No	1
809	M	Secondary school of second degree	39	RR	7	12	2	9	Si	No	No	No	1
810	M	Secondary school of second degree	48	SP	14	21	5.5	18	No	No	Si	No	1
811	F	Secondary school of second degree	17	RR	11	12	2	3	No	No	No	No	1
812	F	Secondary school of second degree	17	RR	12	13	3	0	No	No	No	No	0
813	F	Secondary school of second degree	23	RR	5	10	1	18	Si	No	No	No	1
814	F	Secondary school of second degree	43	RR	4	15	3.5	11	No	Si	No	No	1
815	F	Secondary school of first degree	13	RR	5	8	2	2	Si	No	No	No	1
816	F	Secondary school of first degree	30	SP	21	21	6.5	21	Si	No	No	No	1
817	F	Secondary school of second degree	32	RR	15	16	2	1	No	No	No	No	0
818	F	Secondary school of second degree	33	RR	15	15	4	15	No	Si	No	No	1
819	M	Secondary school of second degree	18	RR	6	2	1	0	Si	No	No	No	1
820	F	Secondary school of second degree	32	RR	1	1	1	3	No	Si	No	No	1
821	M	Secondary school of second degree	28	RR	1	1	1	0	Si	No	No	No	1
822	M	Secondary school of first degree	39	RR	10	15	4	13	Si	No	No	No	1
823	M	Degree	22	RR	6	7	4	16	No	Si	No	No	1
824	M	Degree	27	RR	13	15	2	11	Si	No	No	No	1
825	M	Secondary school of second degree	33	SP	13	14	8	10	No	No	No	No	0
826	F	Secondary school of second degree	25	RR	14	16	3	2	Si	No	No	No	1
827	F	Secondary school of second degree	27	RR	5	5	1	1	No	Si	No	No	1
828	F	Secondary school of second degree	32	RR	10	13	1	6	Si	No	No	No	1
829	M	Secondary school of second degree	34	RR	3	5	1.5	5	Si	No	No	No	1
830	M	Degree	20	RR	15	15	2	10	Si	No	No	No	1
831	M	Secondary school of second degree	35	RR	5	15	1	2	Si	No	No	No	1
832	F	Degree	30	RR	14	15	1.5	11	No	No	No	Si	1
833	M	Secondary school of second degree	19	RR	16	16	1.5	0	No	Si	Si	No	1
834	F	Degree	32	RR	32	28	1	8	No	Si	No	No	1
835	F	Secondary school of second degree	32	RR	15	15	1	8	Si	No	No	No	1
836	F	Secondary school of first degree	30	RR	3	5	2.5	8	Si	No	No	No	1
837	M	Degree	46	RR	11	13	4	4	Si	No	No	No	1
838	F	Degree	20	RR	3	3	1	2	No	Si	No	No	1
839	F	Degree	32	RR	31	31	1	2	No	Si	No	No	1
840	F	Secondary school of second degree	24	RR	2	3	2	15	No	Si	No	No	1
841	F	Secondary school of second degree	40	SP	13	30	5.5	29	No	No	No	No	1
842	F	Secondary school of second degree	44	RR	4	4	4	11	Si	No	No	No	1
843	F	Secondary school of second degree	28	RR	4	4	2	3	No	Si	No	No	1
844	F	Secondary school of second degree	58	RR	4	24	2.5	9	Si	No	No	No	1
845	M	Secondary school of second degree	17	RR	1	2	1.5	14	Si	No	No	No	1
846	F	Secondary school of second degree	19	RR	12	12	1	2	Si	No	No	No	1
847	M	Degree	23	RR	4	4	1	14	No	No	No	No	0
848	F	Secondary school of first degree	30	RR	7	13	2	0	Si	No	No	No	1
849	F	Secondary school of second degree	61	SP	11	50	8.5	21	No	No	No	No	0
850	F	Degree	24	RR	5	6	1.5	1	Si	No	No	No	1
851	F	Secondary school of first degree	18	RR	2	2	1.5	9	No	No	No	Si	1
852	M	Secondary school of second degree	20	RR	5	5	1.5	6	No	No	No	No	0
853	M	Secondary school of second degree	21	RR	12	12	1.5	11	No	No	No	Si	1
854	F	Secondary school of second degree	34	RR	16	19	2	35	No	Si	Si	No	1
855	M	Secondary school of second degree	28	RR	4	4	3	13	No	No	No	Si	1
856	F	Secondary school of second degree	24	RR	4	4	1.5	3	No	No	No	Si	1
857	F	Secondary school of first degree	26	RR	11	11	2	8	Si	No	No	No	1
858	F	Secondary school of second degree	15	RR	22	22	2	8	No	No	No	Si	1
859	F	Secondary school of second degree	32	RR	9	15	1.5	0	No	No	No	Si	1
860	F	Degree	28	RR	3	5	1.5	0	No	Si	No	No	1
861	F	Degree	32	RR	5	4	1.5	12	Si	No	No	No	1
862	F	Secondary school of second degree	30	RR	12	12	2	21	No	Si	No	No	1
863	M	Secondary school of second degree	43	RR	11	1	1.5	0	Si	No	No	No	1
864	F	Degree	26	RR	20	20	1.5	0	Si	No	No	No	1
865	F	Degree	27	RR	11	19	1	2	Si	No	No	No	1
866	F	Secondary school of second degree	32	RR	1	4	3	2	No	No	No	Si	1
867	F	Secondary school of second degree	43	SP	14	19	3.5	16	No	No	No	No	0
868	M	Secondary school of second degree	26	SP	19	20	5	3	Si	No	No	No	1
869	M	Degree	27	RR	8	8	0	1	Si	No	No	No	1
870	M	Secondary school of second degree	30	RR	31	30	1.5	2	Si	No	No	No	1
871	F	Secondary school of first degree	30	SP	19	30	6	21	Si	No	No	No	1
872	M	Degree	35	RR	1	3	2	0	Si	No	No	No	1
873	M	Secondary school of second degree	32	RR	1	1	3.5	21	No	Si	No	No	1
874	F	Secondary school of first degree	30	RR	7	9	1	10	No	Si	No	No	1
875	M	Secondary school of second degree	35	RR	15	25	4	15	Si	No	No	No	1
876	F	Secondary school of second degree	56	RR	10	28	4	25	Si	No	No	No	1
877	M	Secondary school of second degree	34	RR	15	16	0	0	No	Si	No	No	1
878	F	Degree	35	RR	2	2	1.5	1	No	Si	No	No	1
879	F	Secondary school of first degree	41	RR	14	19	2	10	Si	No	No	No	1
880	F	Secondary school of second degree	30	RR	21	21	1.5	0	No	No	No	No	0
881	M	Secondary school of second degree	49	PP	16	16	3	7	No	Si	No	No	1
882	F	Secondary school of second degree	25	RR	10	10	1.5	2	Si	No	No	No	1
883	F	Secondary school of second degree	44	RR	15	16	1.5	10	Si	No	No	No	1
884	F	Degree	38	RR	7	7	1.5	3	Si	No	No	No	1
885	F	Secondary school of first degree	23	RR	2	3	3	4	No	No	No	Si	1
886	M	Degree	32	RR	14	14	1	7	No	Si	No	No	1
887	F	Degree	33	RR	9	9	4	21	No	Si	No	No	1
888	F	Secondary school of second degree	36	RR	8	8	1.5	1	No	No	No	No	0
889	F	Degree	35	RR	8	22	1.5	2	Si	No	No	No	1
890	F	Secondary school of second degree	20	RR	7	7	1	14	No	Si	No	No	1
891	F	Secondary school of second degree	30	RR	6	6	1	0	No	Si	No	No	1
892	F	Secondary school of second degree	57	RR	10	10	6.5	6	No	No	No	No	0
893	F	Secondary school of second degree	33	RR	9	30	1.5	16	Si	No	No	No	1
894	F	Secondary school of second degree	29	SP	4	10	6.5	12	No	No	No	Si	1
895	F	Degree	49	RR	2	3	3	12	Si	No	No	No	1
896	M	Degree	51	RR	5	20	2.5	3	Si	No	No	No	1
897	M	Secondary school of first degree	33	RR	1	1	2.5	8	Si	No	No	No	1
898	M	Secondary school of second degree	22	RR	1	4	1.5	6	Si	No	No	No	1
899	F	Degree	25	RR	5	5	1	8	Si	No	No	No	1
900	F	Secondary school of second degree	37	RR	8	8	2.5	4	No	Si	No	No	1
901	F	Secondary school of first degree	24	RR	5	8	1.5	2	Si	No	No	No	1
902	M	Secondary school of first degree	27	RR	11	11	1.5	5	Si	No	No	No	1
903	F	Degree	23	RR	8	10	1	1	No	Si	No	No	1
904	F	Secondary school of second degree	60	RR	2	10	2.5	17	Si	No	No	No	1
905	F	Secondary school of second degree	39	RR	12	13	2	5	Si	No	No	No	1
906	F	Degree	42	RR	9	9	2.5	10	Si	No	No	No	1
907	M	Secondary school of first degree	52	RR	4	12	1.5	2	No	Si	No	No	1
908	M	Secondary school of second degree	31	RR	6	6	1.5	2	No	No	No	Si	1
909	F	Secondary school of second degree	28	RR	11	11	1.5	6	No	Si	No	No	1
910	F	Secondary school of second degree	26	RR	1	4	1.5	21	No	Si	No	No	1
911	F	Degree	25	RR	6	6	1	8	Si	No	No	No	1
912	M	Secondary school of second degree	19	RR	16	17	1	4	Si	No	No	No	1
913	F	Secondary school of first degree	22	RR	5	6	1.5	10	Si	No	No	No	1
914	F	Secondary school of first degree	30	RR	24	21	3.5	9	Si	No	No	No	1
915	F	Secondary school of second degree	36	RR	3	36	2	26	No	Si	No	No	1
916	M	Secondary school of second degree	33	RR	1	8	1	10	No	Si	No	No	1
917	F	Secondary school of second degree	20	RR	8	9	1.5	38	Si	No	No	No	1
918	F	Secondary school of second degree	30	RR	15	15	1	17	No	Si	No	No	1
919	M	Secondary school of first degree	41	RR	2	5	1.5	9	No	Si	No	No	1
920	M	Secondary school of first degree	41	RR	2	5	1.5	9	No	Si	No	No	1
921	F	Secondary school of second degree	32	RR	7	8	1	0	Si	No	No	No	1
922	F	Primary school	36	SP	4	4	6	0	No	Si	No	No	1
923	F	Secondary school of second degree	39	RR	5	5	2	1	Si	No	No	No	1
924	F	Degree	28	RR	4	4	1	1	Si	No	No	No	1
925	F	Secondary school of second degree	46	RR	9	28	1.5	12	Si	No	No	No	1
926	F	Secondary school of second degree	49	RR	5	24	1	5	No	Si	No	No	1
927	F	Secondary school of second degree	25	RR	19	20	1.5	5	Si	No	No	No	1
928	M	Degree	49	RR	8	16	2.5	8	No	Si	No	No	1
929	M	Secondary school of first degree	33	RR	8	8	1.5	6	Si	No	No	No	1
930	F	Secondary school of first degree	43	RR	8	9	3	7	Si	No	No	No	1
931	M	Secondary school of first degree	19	RR	1	3	3.5	25	No	No	No	Si	1
932	F	Secondary school of second degree	26	RR	19	19	1.5	18	No	No	No	Si	1
933	M	Degree	32	RR	1	3	1	9	Si	No	No	No	1
934	F	Degree	43	RR	4	19	2	6	Si	No	No	No	1
935	M	Secondary school of second degree	20	RR	6	7	4	5	No	No	No	Si	1
936	F	Secondary school of second degree	36	RR	9	9	1.5	16	No	Si	No	No	1
937	F	Secondary school of first degree	53	RR	1	1	2	7	Si	No	No	No	1
938	M	Secondary school of first degree	34	RR	1	1	1	15	No	Si	No	No	1
939	F	Secondary school of second degree	34	RR	4	4	1.5	15	No	Si	No	No	1
940	M	Degree	27	RR	9	9	1.5	2	No	Si	No	No	1
941	F	Secondary school of second degree	44	RR	20	27	2	14	Si	No	No	No	1
942	F	Degree	43	SP	27	27	5	26	Si	No	No	No	1
943	F	Secondary school of first degree	36	RR	9	33	6.5	6	Si	No	No	No	1
944	F	Degree	29	RR	3	6	1.5	4	No	No	No	Si	1
945	M	Secondary school of second degree	20	RR	4	4	1.5	3	Si	No	No	No	1
946	F	Secondary school of second degree	33	SP	21	29	6	14	No	No	No	No	1
947	F	Secondary school of second degree	27	RR	16	20	2	16	Si	No	No	No	1
948	M	Secondary school of first degree	47	RR	1	1	2	2	No	Si	No	No	1
949	M	Secondary school of second degree	25	RR	12	14	1.5	2	Si	No	No	No	1
950	F	Degree	31	RR	11	28	3	24	No	Si	No	No	1
951	M	Degree	26	RR	6	6	1	16	Si	No	No	No	1
952	M	Secondary school of first degree	26	RR	14	25	2	5	Si	No	No	No	1
953	F	Degree	14	RR	14	14	1.5	7	Si	No	No	No	1
954	F	Secondary school of second degree	32	RR	2	2	1	9	No	Si	No	No	1
955	F	Degree	30	RR	12	12	4	3	No	No	No	Si	1
956	F	Secondary school of first degree	24	SP	13	13	6.5	0	No	No	No	Si	1
957	M	Degree	24	RR	5	24	1.5	0	No	Si	No	No	1
958	M	Secondary school of second degree	24	RR	7	24	1.5	20	Si	No	No	No	1
959	F	Degree	31	RR	2	31	1	11	Si	No	No	No	1
960	F	Degree	29	RR	10	12	1.5	19	Si	No	No	No	1
961	F	Secondary school of first degree	25	SP	13	15	9.5	53	No	No	No	No	0
962	M	Degree	30	SP	24	27	8.5	45	Si	No	No	No	1
963	F	Secondary school of second degree	39	SP	3	7	6	36	Si	No	No	No	1
964	M	Secondary school of second degree	22	RR	2	2	1	2	No	Si	No	No	1
965	M	Degree	23	SP	25	26	9	50	No	No	No	No	0
966	M	Secondary school of second degree	43	SP	14	20	9	49	No	No	No	No	0
967	F	Degree	37	SP	7	17	4	51	Si	No	No	No	1
968	F	Degree	36	SP	14	14	6	14	Si	No	No	No	1
969	F	Secondary school of first degree	23	SP	43	43	4.5	34	No	No	No	No	0
970	F	Secondary school of first degree	54	CIS	19	19	2	7	No	No	No	No	0
971	M	Secondary school of second degree	36	SP	13	22	6.5	12	No	No	No	No	0
972	F	Secondary school of second degree	33	RR	23	23	2	14	No	No	No	No	0
973	F	Secondary school of second degree	29	RR	16	16	1.5	10	Si	No	No	No	1
974	M	Secondary school of second degree	50	SP	10	10	5	34	Si	No	No	No	1
975	F	Secondary school of second degree	21	SP	23	23	8	36	No	No	No	No	0
976	F	Secondary school of second degree	50	SP	24	24	8.5	50	No	No	No	No	0
977	F	Secondary school of second degree	46	RR	20	30	9	46	Si	No	No	No	1
978	F	Secondary school of second degree	25	SP	10	19	8	35	No	No	No	No	0
979	F	Secondary school of second degree	26	SP	21	22	7.5	23	No	No	No	No	0
980	M	Degree	30	SP	34	34	6	17	No	No	No	No	0
981	M	Secondary school of first degree	22	SP	19	21	4.5	23	No	Si	No	No	1
982	F	Secondary school of first degree	28	RR	16	16	2.5	15	Si	No	No	No	1
983	F	Secondary school of second degree	23	RR	22	22	1	5	No	No	No	No	0
984	M	Secondary school of second degree	34	SP	20	20	9.5	58	No	No	No	No	0
985	F	Degree	52	RR	1	3	5.5	19	No	No	No	No	0
986	F	Secondary school of second degree	40	SP	17	31	8.5	32	No	No	No	No	0
987	M	Secondary school of first degree	45	SP	20	20	8	39	No	No	No	No	0
988	F	Secondary school of second degree	40	SP	8	11	8.5	39	No	No	No	No	0
989	F	Degree	40	RR	11	11	3	15	No	No	No	No	1
990	M	Secondary school of second degree	25	SP	18	32	6.5	16	Si	No	No	No	1
991	F	Secondary school of second degree	46	SP	10	14	8.5	39	No	No	No	No	1
992	M	Secondary school of second degree	33	SP	14	14	6	11	Si	No	No	No	1
993	M	Degree	52	SP	15	16	7	24	No	No	No	No	0
994	F	Secondary school of second degree	40	RR	1	1	1.5	7	No	No	No	No	0
995	F	Secondary school of second degree	38	SP	30	30	8.5	30	No	No	No	No	0
996	F	Secondary school of first degree	34	RR	6	21	2	7	Si	No	No	No	1
997	F	Secondary school of second degree	59	CIS	2	2	0	14	No	No	No	No	0
998	M	Secondary school of second degree	29	RR	17	17	1.5	24	Si	No	No	No	1
999	F	Secondary school of first degree	38	CIS	4	4	2	3	No	No	No	No	0
1000	F	Secondary school of second degree	35	RR	5	8	2	3	No	Si	No	No	1
1001	F	Secondary school of second degree	32	RR	4	4	3.5	10	Si	No	No	No	1
1002	M	Secondary school of second degree	53	RR	2	6	2.5	7	No	Si	No	No	1
1003	F	Secondary school of second degree	#NULL!	PP	10	14	5	3	No	No	No	No	0
1004	F	Secondary school of second degree	34	RR	6	6	2	7	Si	No	No	No	1
1005	M	Secondary school of second degree	59	RR	0	1	3	17	No	No	No	No	0
1006	F	Secondary school of first degree	31	RR	14	14	6.5	6	Si	No	No	No	1
1007	F	Degree	44	PP	9	9	6	14	No	No	No	No	0
1008	F	Degree	31	RR	1	1	2	6	Si	No	No	No	1
1009	M	Secondary school of second degree	27	RR	1	6	1	1	No	Si	No	No	1
1010	M	Secondary school of second degree	31	RR	22	30	6	5	No	No	No	No	0
1011	F	Secondary school of second degree	55	PP	14	18	7	14	No	No	No	No	0
